# Supplementary material for: Real-world outcomes of stereotactic body radiotherapy plus sintilimab and bevacizumab for hepatocellular carcinoma with portal vein tumor thrombus
Source: Oncologist. 2026 Jan 6;31(2):oyaf439. doi: 10.1093/oncolo/oyaf439 (PMC12854084; doi:10.1093/oncolo/oyaf439)
Supplement: oyaf439_Supplementary_Data [file oyaf439_supplementary_data.zip]

Archive with 4 entries (4 files):
- Supplementray Figure legends.docx
- Supplementary Figure S1.pdf
- Supplementary Figure S2.pdf
- Supplementary Table S1.docx
